# Supplementary material for: Prevalence and Molecular Characterization of Human Bocavirus Detected in Croatian Children with Respiratory Infection
Source: Viruses. 2021 Aug 31;13(9):1728. doi: 10.3390/v13091728 (PMC8473146; doi:10.3390/v13091728)
Supplement: Supplementary file 1 [file viruses-13-01728-s001.zip › Supplementary file 2.xlsx]

## Sheet: Bocavirus mono and co-detection
No of patient	Gender; 0=male, 1=female	Age (years)	Detected viruses (HBoV= bocavirus, RV= rhinovirus, AdV= adenovirus, RSV = respiratory syncytial virus, Flu= Infuenza virus; HMPV= human metapneumovirus, Ev= enterovirus, HCoV = seasonal coronavirus, PIV= parainfluenza virus	Site of infection ( URTI= Upper resiratory tract infection)
1	0	0.07	AdV, RV,EV, HBoV	URTI
2	1	0.28	RV, HBoV	bronchitis
3	0	0.35	RV, HBoV	bronchiolitis, pneumonia
4	0	0.48	AdV, HBoV	pneumonia
5	0	0.53	RSV A HBoV	bronchiolitis
6	0	0.55	AdV, Flu A, HBoV	URTI
7	1	0.57	HCoV, HBoV	URTI
8	1	0.6	RSV A, RV, HBoV	bronchiolitis
9	0	0.72	HBoV, RSV A	URTI
10	1	0.77	RSV B, HBoV	URTI
11	1	0.78	RSV A, HBoV	bronchiolitis
12	0	0.93	HBoV, AdV	pneumonia
1	0	0.96	AdV, RSV B, HBoV	URTI
14	1	0.97	RSV B, HBoV	URTI
15	0	0.99	HBoV, RV	bronchitis
16	1	1.03	RSV A, HCoV, HBoV	bronchitis
17	1	1.08	HBoV, PIV 4, AdV	pneumonia
18	1	1.08	RV, HboV	URTI
19	0	1.11	HCoV, RV, HBoV	URTI
20	0	1.16	HBoV, EV	URTI
21	1	1.15	RSV B, HBoV, HCoV, RV	pneumonia
22	0	1.19	HBoV, EV	pneumonia
23	1	1.19	EV, HBoV, AdV	URTI
24	1	1.19	RV, HBoV	bronchitis
25	1	1.19	RV, HBoV	bronchitis
26	1	1.22	AdV, HBoV	pneumonia
27	0	1.23	PIV 4, AdV, RV, HBoV, PIV 1	pneumonia
28	1	1.3	HBoV, HMPV	URTI
29	1	1.34	RV, HBoV	URTI
30	1	1.35	HBoV, EV	URTI
31	1	1.37	RSV A, HBoV	URTI
32	0	1.39	AdV, HBoV	URTI
33	0	1.4	AdV, HBoV	URTI
34	0	1.4	RV, HBoV	URTI
35	0	1.55	RV, HBoV	URTI
36	1	1.59	RSV B, HBoV	URTI
37	0	1.61	AdV, HBoV	URTI
38	0	1.61	AdV, HBoV	URTI
39	0	1.64	RSV A, RV, HBoV	bronchitis
40	1	1.89	EV, HBoV	URTI
41	0	1.89	RV, HBoV	bronchitis
42	0	1.99	HBoV, HCoV	pneumonia
43	0	2.01	RV, EV, HCoV	pneumonia
44	1	2.02	RV, HBoV	pneumonia
45	0	2.04	HCoV, RV, HBoV	bronchitis
46	1	2.07	RV, HBoV	URTI
47	0	2.13	RSV A, AdV, HBoV	pneumonia
48	0	2.17	PIV 3, HboV	URTI
49	1	2.23	AdV, RV, HBoV	pneumonia
50	0	2.25	RV, HBoV	URTI
51	0	2.27	HMPV, HBoV, RV,HCoV	URTI
52	0	2.34	RSV A, HCoV, HBoV	bronchitis
53	0	2.41	AdV, RV, RSV A, HboV	URTI
54	1	2.5	RV, HBoV	pneumonia
55	1	3.57	RV, HBoV	bronchitis
56	1	4.12	AdV, RV, HBoV, HCoV, EV	URTI
57	1	4.44	AdV, HboV, RV	URTI
58	0	4.95	HBoV, AdV	URTI
59	1	5.71	RSV A, HBoV	URTI
60	0	11.26	RV, HBoV	pneumonia
61	0	0.33	HBoV	URTI
62	1	0.67	HBoV	URTI
63	0	0.9	HBoV	bronchitis
64	0	1.02	HBoV	pneumonia
65	0	1.2	HBoV	URTI
66	0	1.35	HBoV	pneumonia
67	1	1.63	HBoV	bronchitis
68	0	1.67	HBoV	pneumonia
69	1	1.8	HBoV	pneumonia
70	1	4.25	HBoV	URTI
71	0	4.57	HBoV	URTI
72	0	8.45	HBoV	pneumonia
73	0	15.86	HBoV	URTI
